# Supplementary material for: Quantifying bite force in coexisting tayassuids and feral suids: a comparison between morphometric functional proxies and in vivo measurements
Source: PeerJ. 2021 Aug 12;9:e11948. doi: 10.7717/peerj.11948 (PMC8364746; doi:10.7717/peerj.11948)
Supplement: Supplemental Information 4 [file peerj-09-11948-s004.csv]

	Species	Sex	Age-class	Weight (kg)	Head length (cm)	Body length (cm)	Shoulder height (cm)	Chest girth (cm)	Max. Bite force (N)
FLS 1	S. Scrofa (feral)	f	adult	30.0	37.0	105.0	67.0		2783.1
FLS 3	S. Scrofa (feral)	f	adult	30.0	36.0	97.0	58.0		2914.5
FLS 9	S. Scrofa (feral)	f	adult	35.0	31.0	83.0	64.0	89.0
FLS 15	S. Scrofa (feral)	f	adult	60.0	37.5	105.0	71.5	97.5	4335.5
FLS 21	S. Scrofa (feral)	f	adult	38.0	36.0	84.5	68.5	91.0	2489.9
FLS 2	S. Scrofa (feral)	m	adult	30.0	36.0	90.0	62.0		2543.8
FLS 5	S. Scrofa (feral)	m	adult	30.0	30.0	85.0	58.0
FLS 6	S. Scrofa (feral)	m	adult	37.0	36.0	98.0	75.0	96.5	3687.3
FLS 7	S. Scrofa (feral)	m	adult	80.0	41.0	111.0	90.0	107.0
FLS 8	S. Scrofa (feral)	m	adult	90.0	43.0	112.0	89.0	119.5	4838.6
FLS 10	S. Scrofa (feral)	m	adult	110.0	40.5	115.0	92.0	130.0
FLS 11	T. pecari	f	adult	43.0	38.0	81.0	67.0	99.0	3162.6
FLS 12	T. pecari	f	subadult*	6.0	21.5	43.0	38.5	54.5
FLS 14	T. pecari	f	adult	39.0	34.5	83.5	62.0	98.0
FLS 16	T. pecari	m	adult	32.0	34.5	78.0	63.5	88.5	3510.8
FLS 4	P. tajacu	m	adult	20.0	25.0	61.0	50.0
FLS 18	P. tajacu	f	adult	21.0	28.5	71.5	52.0	76.0
FLS 20	P. tajacu	f	adult	16.0	28.0	73.5	49.5	82.0	2489.9
FLS 13	P. tajacu	m	adult	16.0	27.0	60.0	48.5	71.5
FLS 17	P. tajacu	m	adult	19.5	29.5	67.5	54.0	78.5	3302.9
FLS 19	P. tajacu	m	subadult*	8.0	22.0	51.0	40.0	46.5
